# Supplementary material for: Cornelian Cherry (Cornus mas L.) Extracts Exert Cytotoxicity in Two Selected Melanoma Cell Lines—A Factorial Analysis of Time-Dependent Alterations in Values Obtained with SRB and MTT Assays
Source: Molecules. 2022 Jun 29;27(13):4193. doi: 10.3390/molecules27134193 (PMC9268180; doi:10.3390/molecules27134193)
Supplement: Supplementary file 1 [file molecules-27-04193-s001.zip]

Archive with 7 entries (7 files):
- Fig_S6.png
- Table_S1.pdf
- Fig_S1.png
- Fig_S2.png
- Fig_S3.png
- Fig_S4.png
- Fig_S5.png
